# Supplementary material for: First Detection and Identification of FAdV-8b as the Causative Agent of an Outbreak of Inclusion Body Hepatitis in a Commercial Broiler Farm in Greece
Source: Vet Sci. 2022 Mar 25;9(4):160. doi: 10.3390/vetsci9040160 (PMC9027271; doi:10.3390/vetsci9040160)
Supplement: Supplementary file 1 [file vetsci-09-00160-s001.zip]

Archive with 1 entries (1 files):
- vetsci-1608596-supplementary.pdf
